# Supplementary material for: Characterization and Genome Study of Novel Lytic Bacteriophages against Prevailing Saprophytic Bacterial Microflora of Minimally Processed Plant-Based Food Products
Source: Int J Mol Sci. 2021 Nov 18;22(22):12460. doi: 10.3390/ijms222212460 (PMC8624825; doi:10.3390/ijms222212460)
Supplement: Supplementary file 1 [file ijms-22-12460-s001.zip]

Archive with 2 entries (2 files):
- Supplementary Tables_1A_B_C_D.xlsx
- Table_S2.pdf
