# Supplementary material for: Characterization and Genome Study of Novel Lytic Bacteriophages against Prevailing Saprophytic Bacterial Microflora of Minimally Processed Plant-Based Food Products
Source: Int J Mol Sci. 2021 Nov 18;22(22):12460. doi: 10.3390/ijms222212460 (PMC8624825; doi:10.3390/ijms222212460)
Supplement: Supplementary file 1 [file ijms-22-12460-s001.zip › Supplementary Tables_1A_B_C_D.xlsx]

## Sheet: Enterobacter phage KKP 3263
Table S1 (A). Genome annotation of Enterobacter phage KKP 3263.
locus_tag	ftype	length_bp	start	stop	direction	gene	EC_number	product
ALGFJDDL_00001	CDS	885	48	932	+	9		Capsid assembly scaffolding protein
ALGFJDDL_00002	CDS	1050	1059	2108	+			Minor capsid protein
ALGFJDDL_00003	CDS	207	2165	2371	+			hypothetical protein
ALGFJDDL_00004	CDS	567	2430	2996	+			Tail tubular protein gp11
ALGFJDDL_00005	CDS	228	2996	3223	+			hypothetical protein
ALGFJDDL_00006	CDS	2358	3233	5590	+			Tail tubular protein gp12
ALGFJDDL_00007	CDS	471	5677	6147	+			hypothetical protein
ALGFJDDL_00008	CDS	588	6132	6719	+			Internal virion protein gp14
ALGFJDDL_00009	CDS	2283	6731	9013	+			Internal virion protein gp15
ALGFJDDL_00010	CDS	3888	9018	12905	+		4.2.2.-	Peptidoglycan transglycosylase gp16
ALGFJDDL_00011	CDS	2535	12971	15505	+			hypothetical protein
ALGFJDDL_00012	CDS	195	15579	15773	+			hypothetical protein
ALGFJDDL_00013	CDS	264	15770	16033	+			hypothetical protein
ALGFJDDL_00014	CDS	450	16136	16585	+			Spanin, inner membrane subunit
ALGFJDDL_00015	CDS	1764	16582	18345	+		3.1.-.-	Terminase, large subunit gp19
ALGFJDDL_00016	CDS	117	18375	18491	+			hypothetical protein
ALGFJDDL_00017	CDS	159	18643	18801	+			hypothetical protein
ALGFJDDL_00018	CDS	522	20078	20599	+			hypothetical protein
ALGFJDDL_00019	CDS	156	20599	20754	+			hypothetical protein
ALGFJDDL_00020	CDS	126	20756	20881	+			hypothetical protein
ALGFJDDL_00021	CDS	195	21041	21235	+			hypothetical protein
ALGFJDDL_00022	CDS	393	21235	21627	+			hypothetical protein
ALGFJDDL_00023	CDS	2682	21725	24406	+	1	2.7.7.6	T7 RNA polymerase
ALGFJDDL_00024	CDS	201	24419	24619	+			hypothetical protein
ALGFJDDL_00025	CDS	480	24698	25177	+			hypothetical protein
ALGFJDDL_00026	CDS	180	25266	25445	+			hypothetical protein
ALGFJDDL_00027	CDS	288	25448	25735	+			hypothetical protein
ALGFJDDL_00028	CDS	1113	25753	26865	+		6.5.1.1	DNA ligase
ALGFJDDL_00029	CDS	255	26981	27235	+			hypothetical protein
ALGFJDDL_00030	CDS	327	27235	27561	+			hypothetical protein
ALGFJDDL_00031	CDS	159	27640	27798	+	2		Bacterial RNA polymerase inhibitor
ALGFJDDL_00032	CDS	699	27856	28554	+			Single-stranded DNA-binding protein gp2.5
ALGFJDDL_00033	CDS	453	28554	29006	+	3	3.1.21.2	Endonuclease I
ALGFJDDL_00034	CDS	225	29006	29230	+			hypothetical protein
ALGFJDDL_00035	CDS	459	29220	29678	+		3.5.1.28	Endolysin
ALGFJDDL_00036	CDS	216	29703	29918	+			hypothetical protein
ALGFJDDL_00037	CDS	1701	29987	31687	+	4	2.7.7.-	DNA primase/helicase
ALGFJDDL_00038	CDS	165	31741	31905	+			hypothetical protein
ALGFJDDL_00039	CDS	2172	31968	34139	+	5	2.7.7.7	DNA-directed DNA polymerase
ALGFJDDL_00040	CDS	90	34139	34228	+			hypothetical protein
ALGFJDDL_00041	CDS	285	34240	34524	+			hypothetical protein
ALGFJDDL_00042	CDS	210	34521	34730	+			Fusion protein 5.5/5.7
ALGFJDDL_00043	CDS	450	34727	35176	+			hypothetical protein
ALGFJDDL_00044	CDS	870	35166	36035	+	6	3.1.11.3	Exonuclease
ALGFJDDL_00045	CDS	273	36246	36518	+			hypothetical protein
ALGFJDDL_00046	CDS	225	36533	36757	+			hypothetical protein
ALGFJDDL_00047	CDS	369	36798	37166	+			hypothetical protein
ALGFJDDL_00048	CDS	249	37159	37407	+			hypothetical protein
ALGFJDDL_00049	CDS	417	37404	37820	+			hypothetical protein
ALGFJDDL_00050	CDS	1569	37813	39381	+			Portal protein

## Sheet: Serratia phage KKP 3264
Table S1 (B). Genome annotation of Serratia phage KKP 3264 .
locus_tag	ftype	length_bp	start	end	direction	gene	EC_number	product
EJDOCKBD_00001	CDS	327	663	989	-			hypothetical protein
EJDOCKBD_00002	CDS	573	1000	1572	-			hypothetical protein
EJDOCKBD_00003	CDS	204	1584	1787	-			hypothetical protein
EJDOCKBD_00004	CDS	663	1797	2459	-			hypothetical protein
EJDOCKBD_00005	CDS	204	2517	2720	-			hypothetical protein
EJDOCKBD_00006	CDS	231	2720	2950	-			hypothetical protein
EJDOCKBD_00007	CDS	429	3463	3891	-			hypothetical protein
EJDOCKBD_00008	CDS	654	3932	4585	-			hypothetical protein
EJDOCKBD_00009	CDS	495	4582	5076	-			hypothetical protein
EJDOCKBD_00010	CDS	753	5113	5865	-			hypothetical protein
EJDOCKBD_00011	CDS	501	5904	6404	-	E	3.2.1.17	Endolysin
EJDOCKBD_00012	CDS	144	6417	6560	-			hypothetical protein
EJDOCKBD_00013	CDS	261	6565	6825	-			hypothetical protein
EJDOCKBD_00014	CDS	708	6828	7535	-			hypothetical protein
EJDOCKBD_00015	CDS	555	7655	8209	-			hypothetical protein
EJDOCKBD_00016	CDS	870	8223	9092	-			hypothetical protein
EJDOCKBD_00017	CDS	990	9101	10090	-			hypothetical protein
EJDOCKBD_00018	CDS	198	10087	10284	-			hypothetical protein
EJDOCKBD_00019	CDS	327	10298	10624	-			hypothetical protein
EJDOCKBD_00020	CDS	147	10614	10760	-			hypothetical protein
EJDOCKBD_00021	CDS	183	10763	10945	-			hypothetical protein
EJDOCKBD_00022	CDS	219	10938	11156	-			hypothetical protein
EJDOCKBD_00023	CDS	1086	11156	12241	-			hypothetical protein
EJDOCKBD_00024	CDS	336	12228	12563	-			hypothetical protein
EJDOCKBD_00025	CDS	2073	12604	14676	-		1.17.4.1	Ribonucleoside-diphosphate reductase large subunit
EJDOCKBD_00026	CDS	249	14877	15125	-			hypothetical protein
EJDOCKBD_00027	CDS	411	15138	15548	-			hypothetical protein
EJDOCKBD_00028	CDS	972	15646	16617	-			hypothetical protein
EJDOCKBD_00029	CDS	591	16627	17217	-			hypothetical protein
EJDOCKBD_00030	CDS	564	17201	17764	-	TK	2.7.1.21	Thymidine kinase
EJDOCKBD_00031	CDS	321	17810	18130	-			hypothetical protein
EJDOCKBD_00032	CDS	195	18375	18569	-			hypothetical protein
EJDOCKBD_00033	CDS	402	18553	18954	-			hypothetical protein
EJDOCKBD_00034	CDS	471	18993	19463	-			hypothetical protein
EJDOCKBD_00035	CDS	285	19629	19913	-			hypothetical protein
EJDOCKBD_00036	CDS	690	19952	20641	-			hypothetical protein
EJDOCKBD_00037	CDS	213	21079	21291	-			hypothetical protein
EJDOCKBD_00038	CDS	885	21366	22250	-			hypothetical protein
EJDOCKBD_00039	CDS	279	22261	22539	-			hypothetical protein
EJDOCKBD_00040	CDS	723	22576	23298	-			hypothetical protein
EJDOCKBD_00041	CDS	180	23308	23487	-			hypothetical protein
EJDOCKBD_00042	CDS	1116	23497	24612	-			hypothetical protein
EJDOCKBD_00043	CDS	189	24599	24787	-			hypothetical protein
EJDOCKBD_00044	CDS	225	24796	25020	-			hypothetical protein
EJDOCKBD_00045	CDS	321	25024	25344	-			hypothetical protein
EJDOCKBD_00046	CDS	405	25354	25758	-			hypothetical protein
EJDOCKBD_00047	CDS	645	25759	26403	-			hypothetical protein
EJDOCKBD_00048	CDS	552	26693	27244	-			hypothetical protein
EJDOCKBD_00049	CDS	360	27244	27603	-			hypothetical protein
EJDOCKBD_00050	CDS	147	27603	27749	-			hypothetical protein
EJDOCKBD_00051	CDS	192	28103	28294	-			hypothetical protein
EJDOCKBD_00052	CDS	279	28294	28572	-			hypothetical protein
EJDOCKBD_00053	CDS	336	28569	28904	-			hypothetical protein
EJDOCKBD_00054	CDS	240	28858	29097	-			hypothetical protein
EJDOCKBD_00055	CDS	198	29094	29291	-			hypothetical protein
EJDOCKBD_00056	CDS	369	29358	29726	-			hypothetical protein
EJDOCKBD_00057	CDS	894	30136	31029	+			hypothetical protein
EJDOCKBD_00058	CDS	1734	31101	32834	+			hypothetical protein
EJDOCKBD_00059	CDS	108	33141	33248	+			hypothetical protein
EJDOCKBD_00060	CDS	267	33309	33575	+			hypothetical protein
EJDOCKBD_00061	tRNA	76	33583	33658	+			tRNA-Met(cat)
EJDOCKBD_00062	tRNA	86	33690	33775	+			tRNA-Leu(taa)
EJDOCKBD_00063	tRNA	90	34102	34191	+			tRNA-Ser(tga)
EJDOCKBD_00064	CDS	153	34210	34362	+			hypothetical protein
EJDOCKBD_00065	tRNA	86	34371	34456	+			tRNA-Ser(gct)
EJDOCKBD_00066	tRNA	75	34837	34911	+			tRNA-Lys(ttt)
EJDOCKBD_00067	tRNA	87	34917	35003	+			tRNA-Tyr(gta)
EJDOCKBD_00068	tRNA	85	35011	35095	+			tRNA-Asn(gtt)
EJDOCKBD_00069	tRNA	75	35187	35261	+			tRNA-Thr(tgt)
EJDOCKBD_00070	tRNA	75	35664	35738	+			tRNA-Gly(tcc)
EJDOCKBD_00071	tRNA	75	35838	35912	+			tRNA-Gln(ttg)
EJDOCKBD_00072	tRNA	76	35920	35995	+			tRNA-Pro(tgg)
EJDOCKBD_00073	tRNA	75	36001	36075	+			tRNA-Phe(gaa)
EJDOCKBD_00074	tRNA	85	36153	36237	+			tRNA-Leu(tag)
EJDOCKBD_00075	tRNA	76	36326	36401	+			tRNA-Met(cat)
EJDOCKBD_00076	tRNA	79	36417	36495	+			tRNA-Met(cat)
EJDOCKBD_00077	tRNA	76	36642	36717	+			tRNA-Ile(gat)
EJDOCKBD_00078	CDS	270	36829	37098	+			hypothetical protein
EJDOCKBD_00079	CDS	291	37205	37495	+			hypothetical protein
EJDOCKBD_00080	CDS	174	37633	37806	+			hypothetical protein
EJDOCKBD_00081	CDS	432	37842	38273	+			hypothetical protein
EJDOCKBD_00082	CDS	288	38221	38508	+			hypothetical protein
EJDOCKBD_00083	CDS	1995	38607	40601	+			hypothetical protein
EJDOCKBD_00084	CDS	1398	40870	42267	+			hypothetical protein
EJDOCKBD_00085	CDS	480	42364	42843	+			hypothetical protein
EJDOCKBD_00086	CDS	930	43032	43961	+			hypothetical protein
EJDOCKBD_00087	CDS	393	43980	44372	+			hypothetical protein
EJDOCKBD_00088	CDS	1002	44394	45395	+	ORF4		Major capsid protein
EJDOCKBD_00089	CDS	351	45481	45831	+			hypothetical protein
EJDOCKBD_00090	CDS	549	45844	46392	+			hypothetical protein
EJDOCKBD_00091	CDS	489	46392	46880	+			hypothetical protein
EJDOCKBD_00092	CDS	417	46925	47341	+			hypothetical protein
EJDOCKBD_00093	CDS	702	47289	47990	+			hypothetical protein
EJDOCKBD_00094	CDS	1407	48011	49417	+			hypothetical protein
EJDOCKBD_00095	CDS	471	49485	49955	+			hypothetical protein
EJDOCKBD_00096	CDS	483	49999	50481	+			hypothetical protein
EJDOCKBD_00097	CDS	1845	50908	52752	+			hypothetical protein
EJDOCKBD_00098	CDS	711	52868	53578	+			hypothetical protein
EJDOCKBD_00099	CDS	219	53791	54009	+			hypothetical protein
EJDOCKBD_00100	CDS	1011	54026	55036	+			hypothetical protein
EJDOCKBD_00101	CDS	738	55039	55776	+			hypothetical protein
EJDOCKBD_00102	CDS	636	55780	56415	+			hypothetical protein
EJDOCKBD_00103	CDS	474	56408	56881	+			hypothetical protein
EJDOCKBD_00104	CDS	2877	56881	59757	+			hypothetical protein
EJDOCKBD_00105	CDS	2160	59766	61925	+			hypothetical protein
EJDOCKBD_00106	CDS	2007	61934	63940	+			hypothetical protein
EJDOCKBD_00107	CDS	246	64102	64347	+			hypothetical protein
EJDOCKBD_00108	CDS	1488	64347	65834	+			hypothetical protein
EJDOCKBD_00109	CDS	630	65837	66466	+			hypothetical protein
EJDOCKBD_00110	CDS	981	66480	67460	+			hypothetical protein
EJDOCKBD_00111	CDS	552	67473	68024	+	U		Tail fiber assembly protein U
EJDOCKBD_00112	CDS	342	68034	68375	+			hypothetical protein
EJDOCKBD_00113	CDS	2415	68375	70789	+			hypothetical protein
EJDOCKBD_00114	CDS	1926	70866	72791	+			hypothetical protein
EJDOCKBD_00115	CDS	1887	72831	74717	+			hypothetical protein
EJDOCKBD_00116	CDS	432	74753	75184	-			hypothetical protein
EJDOCKBD_00117	CDS	732	75141	75872	-			hypothetical protein
EJDOCKBD_00118	CDS	948	75933	76880	-			hypothetical protein
EJDOCKBD_00119	CDS	399	76897	77295	-			hypothetical protein
EJDOCKBD_00120	CDS	594	77339	77932	-			hypothetical protein
EJDOCKBD_00121	CDS	588	77941	78528	-			hypothetical protein
EJDOCKBD_00122	CDS	2580	78558	81137	-			hypothetical protein
EJDOCKBD_00123	CDS	396	81228	81623	-			hypothetical protein
EJDOCKBD_00124	CDS	1698	81633	83330	-			hypothetical protein
EJDOCKBD_00125	CDS	270	83418	83687	-			hypothetical protein
EJDOCKBD_00126	CDS	945	83687	84631	-			hypothetical protein
EJDOCKBD_00127	CDS	975	84643	85617	-			hypothetical protein
EJDOCKBD_00128	CDS	543	85604	86146	-			hypothetical protein
EJDOCKBD_00129	CDS	564	86300	86863	-			hypothetical protein
EJDOCKBD_00130	CDS	195	86921	87115	-			hypothetical protein
EJDOCKBD_00131	CDS	231	87093	87323	-			hypothetical protein
EJDOCKBD_00132	CDS	279	87323	87601	-			hypothetical protein
EJDOCKBD_00133	CDS	315	87612	87926	-			hypothetical protein
EJDOCKBD_00134	CDS	603	88214	88816	-			hypothetical protein
EJDOCKBD_00135	CDS	597	88881	89477	-			hypothetical protein
EJDOCKBD_00136	CDS	795	89550	90344	-			hypothetical protein
EJDOCKBD_00137	CDS	564	90608	91171	-			hypothetical protein
EJDOCKBD_00138	CDS	201	91171	91371	-			hypothetical protein
EJDOCKBD_00139	CDS	207	91371	91577	-			hypothetical protein
EJDOCKBD_00140	CDS	1104	91591	92694	-			hypothetical protein
EJDOCKBD_00141	CDS	852	92763	93614	-			hypothetical protein
EJDOCKBD_00142	CDS	591	93650	94240	-			hypothetical protein
EJDOCKBD_00143	CDS	207	94227	94433	-			hypothetical protein
EJDOCKBD_00144	CDS	978	94473	95450	-			hypothetical protein
EJDOCKBD_00145	CDS	249	95528	95776	-			hypothetical protein
EJDOCKBD_00146	CDS	207	95791	95997	-			hypothetical protein
EJDOCKBD_00147	CDS	717	96007	96723	-			hypothetical protein
EJDOCKBD_00148	CDS	858	96716	97573	-			hypothetical protein
EJDOCKBD_00149	CDS	657	97566	98222	-			hypothetical protein
EJDOCKBD_00150	CDS	156	98225	98380	-			hypothetical protein
EJDOCKBD_00151	CDS	192	98392	98583	-			hypothetical protein
EJDOCKBD_00152	CDS	1161	98630	99790	-			hypothetical protein
EJDOCKBD_00153	CDS	441	99811	100251	-			hypothetical protein
EJDOCKBD_00154	CDS	945	100278	101222	-	nrdD_1	1.1.98.6	Anaerobic ribonucleoside-triphosphate reductase
EJDOCKBD_00155	CDS	867	101490	102356	-	nrdD_2	1.1.98.6	Anaerobic ribonucleoside-triphosphate reductase
EJDOCKBD_00156	CDS	951	102446	103396	-			hypothetical protein
EJDOCKBD_00157	CDS	435	103414	103848	-			hypothetical protein
EJDOCKBD_00158	CDS	573	103861	104433	-			hypothetical protein
EJDOCKBD_00159	CDS	2775	104692	107466	-			hypothetical protein
EJDOCKBD_00160	CDS	477	107468	107944	-			hypothetical protein
EJDOCKBD_00161	CDS	516	107953	108468	-			hypothetical protein
EJDOCKBD_00162	CDS	366	108490	108855	-			hypothetical protein
EJDOCKBD_00163	CDS	387	108833	109219	-			hypothetical protein
EJDOCKBD_00164	CDS	351	109221	109571	-			hypothetical protein
EJDOCKBD_00165	CDS	363	109572	109934	-			hypothetical protein
EJDOCKBD_00166	CDS	483	109936	110418	-			hypothetical protein
EJDOCKBD_00167	CDS	282	110405	110686	-			hypothetical protein
EJDOCKBD_00168	CDS	165	110697	110861	-			hypothetical protein
EJDOCKBD_00169	CDS	267	110922	111188	-			hypothetical protein
EJDOCKBD_00170	CDS	273	111353	111625	-			hypothetical protein
EJDOCKBD_00171	CDS	429	111629	112057	-			hypothetical protein
EJDOCKBD_00172	CDS	147	112054	112200	-			hypothetical protein
EJDOCKBD_00173	CDS	201	112201	112401	-			hypothetical protein
EJDOCKBD_00174	CDS	156	112398	112553	-			hypothetical protein
EJDOCKBD_00175	CDS	354	112566	112919	-			hypothetical protein
EJDOCKBD_00176	CDS	291	112931	113221	-			hypothetical protein
EJDOCKBD_00177	CDS	552	113341	113892	+			hypothetical protein
EJDOCKBD_00178	CDS	252	113892	114143	+			hypothetical protein
EJDOCKBD_00179	CDS	174	114164	114337	+			hypothetical protein
EJDOCKBD_00180	CDS	438	114352	114789	+			hypothetical protein
EJDOCKBD_00181	CDS	1128	114802	115929	+			hypothetical protein
EJDOCKBD_00182	CDS	1194	116004	117197	+			hypothetical protein
EJDOCKBD_00183	CDS	552	117198	117749	+			hypothetical protein
EJDOCKBD_00184	CDS	273	119284	119556	+			hypothetical protein
EJDOCKBD_00185	CDS	363	119643	120005	+			hypothetical protein
EJDOCKBD_00186	CDS	147	120084	120230	+			hypothetical protein
EJDOCKBD_00187	CDS	555	120495	121049	+			hypothetical protein
EJDOCKBD_00188	CDS	180	121196	121375	+			hypothetical protein
EJDOCKBD_00189	CDS	366	121471	121836	+			hypothetical protein
EJDOCKBD_00190	CDS	240	121926	122165	+			hypothetical protein
EJDOCKBD_00191	CDS	228	122257	122484	+			hypothetical protein
EJDOCKBD_00192	CDS	216	122572	122787	+			hypothetical protein
EJDOCKBD_00193	CDS	171	122878	123048	+			hypothetical protein
EJDOCKBD_00194	CDS	360	123135	123494	+			hypothetical protein
EJDOCKBD_00195	CDS	402	123958	124359	+			hypothetical protein
EJDOCKBD_00196	CDS	303	124407	124709	+			hypothetical protein
EJDOCKBD_00197	CDS	324	125039	125362	+			hypothetical protein
EJDOCKBD_00198	CDS	285	125445	125729	+			hypothetical protein
EJDOCKBD_00199	CDS	171	125811	125981	+			hypothetical protein
EJDOCKBD_00200	CDS	270	126029	126298	+			hypothetical protein
EJDOCKBD_00201	CDS	195	126379	126573	+			hypothetical protein
EJDOCKBD_00202	CDS	216	126771	126986	+			hypothetical protein
EJDOCKBD_00203	CDS	387	126983	127369	+			hypothetical protein
EJDOCKBD_00204	CDS	192	127453	127644	+			hypothetical protein
EJDOCKBD_00205	CDS	300	127723	128022	+			hypothetical protein
EJDOCKBD_00206	CDS	285	128077	128361	+			hypothetical protein
EJDOCKBD_00207	CDS	384	128750	129133	+			hypothetical protein
EJDOCKBD_00208	CDS	318	131035	131352	+			hypothetical protein
EJDOCKBD_00209	CDS	216	131354	131569	+			hypothetical protein
EJDOCKBD_00210	CDS	177	131584	131760	+			hypothetical protein
EJDOCKBD_00211	CDS	453	131772	132224	+			hypothetical protein
EJDOCKBD_00212	CDS	213	132228	132440	+			hypothetical protein
EJDOCKBD_00213	CDS	300	132437	132736	+			hypothetical protein
EJDOCKBD_00214	CDS	369	132746	133114	+			hypothetical protein
EJDOCKBD_00215	CDS	219	133107	133325	+			hypothetical protein
EJDOCKBD_00216	CDS	225	133335	133559	+			hypothetical protein
EJDOCKBD_00217	CDS	585	133738	134322	+			hypothetical protein
EJDOCKBD_00218	CDS	405	134389	134793	+			hypothetical protein
EJDOCKBD_00219	CDS	219	134786	135004	+			hypothetical protein
EJDOCKBD_00220	CDS	168	135004	135171	+			hypothetical protein
EJDOCKBD_00221	CDS	345	135173	135517	+			hypothetical protein
EJDOCKBD_00222	CDS	459	135533	135991	+			hypothetical protein
EJDOCKBD_00223	CDS	195	135993	136187	+			hypothetical protein
EJDOCKBD_00224	CDS	240	136178	136417	+			hypothetical protein
EJDOCKBD_00225	CDS	300	136417	136716	+			hypothetical protein
EJDOCKBD_00226	CDS	252	136713	136964	+			hypothetical protein
EJDOCKBD_00227	CDS	174	136961	137134	+			hypothetical protein
EJDOCKBD_00228	CDS	225	137188	137412	+			hypothetical protein
EJDOCKBD_00229	CDS	243	137405	137647	+			hypothetical protein
EJDOCKBD_00230	CDS	264	138073	138336	+			hypothetical protein
EJDOCKBD_00231	CDS	249	138333	138581	+			hypothetical protein
EJDOCKBD_00232	CDS	411	138687	139097	+			hypothetical protein
EJDOCKBD_00233	CDS	183	139091	139273	+			hypothetical protein
EJDOCKBD_00234	CDS	213	139275	139487	+			hypothetical protein
EJDOCKBD_00235	CDS	273	139489	139761	+			hypothetical protein
EJDOCKBD_00236	CDS	600	139775	140374	+			hypothetical protein
EJDOCKBD_00237	CDS	105	140375	140479	+			hypothetical protein
EJDOCKBD_00238	CDS	174	140530	140703	+			hypothetical protein
EJDOCKBD_00239	CDS	288	140713	141000	+			hypothetical protein
EJDOCKBD_00240	CDS	324	141009	141332	+			hypothetical protein
EJDOCKBD_00241	CDS	222	141407	141628	+			hypothetical protein
EJDOCKBD_00242	CDS	258	141804	142061	-			hypothetical protein
EJDOCKBD_00243	CDS	816	142105	142920	-			hypothetical protein
EJDOCKBD_00244	CDS	741	142910	143650	-			hypothetical protein
EJDOCKBD_00245	CDS	531	143647	144177	-			hypothetical protein
EJDOCKBD_00246	CDS	612	144232	144843	-			hypothetical protein
EJDOCKBD_00247	CDS	990	144967	145956	-			hypothetical protein
EJDOCKBD_00248	CDS	414	145956	146369	-			hypothetical protein
EJDOCKBD_00249	CDS	258	146452	146709	-			hypothetical protein
EJDOCKBD_00250	CDS	525	146706	147230	-			hypothetical protein
EJDOCKBD_00251	CDS	579	147211	147789	-			hypothetical protein
EJDOCKBD_00252	CDS	321	147800	148120	-			hypothetical protein

## Sheet: Enterobacter phage KKP 3262
Table S1 (C). Genome annotation of Enterobacter phage KKP 3262.
locus_tag	ftype	length_bp	start	end	direction	gene	EC_number	product
MLLANGKI_00001	CDS	189	432	620	-			hypothetical protein
MLLANGKI_00002	CDS	336	617	952	-			hypothetical protein
MLLANGKI_00003	CDS	192	940	1131	-			hypothetical protein
MLLANGKI_00004	CDS	282	1128	1409	-			hypothetical protein
MLLANGKI_00005	CDS	366	1439	1804	-			hypothetical protein
MLLANGKI_00006	CDS	1443	1776	3218	-		3.6.4.-	ATP-dependent helicase 41
MLLANGKI_00007	CDS	369	3229	3597	-			Head formation protein
MLLANGKI_00008	CDS	1164	3587	4750	-	UVSX		Recombination and repair protein
MLLANGKI_00009	CDS	1077	4914	5990	-	bgt	2.4.1.27	DNA beta-glucosyltransferase
MLLANGKI_00010	CDS	831	5987	6817	-			hypothetical protein
MLLANGKI_00011	CDS	531	6817	7347	-			hypothetical protein
MLLANGKI_00012	CDS	738	7344	8081	-		2.1.2.8	Deoxycytidylate 5-hydroxymethyltransferase
MLLANGKI_00013	CDS	441	8078	8518	-			hypothetical protein
MLLANGKI_00014	CDS	225	8529	8753	-			hypothetical protein
MLLANGKI_00015	CDS	2709	8813	11521	-		2.7.7.7	DNA-directed DNA polymerase
MLLANGKI_00016	CDS	162	11620	11781	-			hypothetical protein
MLLANGKI_00017	CDS	201	11782	11982	-			hypothetical protein
MLLANGKI_00018	CDS	366	11983	12348	-	regA		Translation repressor protein
MLLANGKI_00019	CDS	564	12350	12913	-			Sliding-clamp-loader gp44 subunit
MLLANGKI_00020	CDS	960	12910	13869	-			Sliding-clamp-loader gp44 subunit
MLLANGKI_00021	CDS	687	13929	14615	-			DNA polymerase clamp
MLLANGKI_00022	CDS	420	14624	15043	-	rpbA		15 kDa RNA polymerase-binding protein
MLLANGKI_00023	CDS	192	15053	15244	-			hypothetical protein
MLLANGKI_00024	CDS	1689	15241	16929	-		3.1.11.-	Exonuclease subunit 2
MLLANGKI_00025	CDS	1023	16926	17948	-		3.1.11.-	Exonuclease subunit 1
MLLANGKI_00026	CDS	249	18056	18304	-			hypothetical protein
MLLANGKI_00027	CDS	198	18304	18501	-			hypothetical protein
MLLANGKI_00028	CDS	327	18479	18805	-			hypothetical protein
MLLANGKI_00029	CDS	228	18811	19038	-			hypothetical protein
MLLANGKI_00030	CDS	534	19022	19555	-			RNA polymerase sigma factor
MLLANGKI_00031	CDS	297	19622	19918	-			hypothetical protein
MLLANGKI_00032	CDS	252	19915	20166	-			hypothetical protein
MLLANGKI_00033	CDS	228	20163	20390	-			hypothetical protein
MLLANGKI_00034	CDS	264	20383	20646	-			hypothetical protein
MLLANGKI_00035	CDS	339	20643	20981	-			hypothetical protein
MLLANGKI_00036	CDS	267	21047	21313	-			hypothetical protein
MLLANGKI_00037	CDS	315	21457	21771	-			hypothetical protein
MLLANGKI_00038	CDS	276	21746	22021	-			hypothetical protein
MLLANGKI_00039	CDS	486	22121	22606	-			hypothetical protein
MLLANGKI_00040	CDS	1830	22596	24425	-	nrdD	1.1.98.6	Anaerobic ribonucleoside-triphosphate reductase
MLLANGKI_00041	CDS	474	24422	24895	-		3.1.-.-	Recombination endonuclease VII
MLLANGKI_00042	CDS	468	24930	25397	-			hypothetical protein
MLLANGKI_00043	CDS	147	25381	25527	-			hypothetical protein
MLLANGKI_00044	CDS	312	25512	25823	-			hypothetical protein
MLLANGKI_00045	CDS	174	25823	25996	-			hypothetical protein
MLLANGKI_00046	CDS	282	25993	26274	-	NRDC		Glutaredoxin
MLLANGKI_00047	CDS	294	26234	26527	-			hypothetical protein
MLLANGKI_00048	CDS	294	26524	26817	-			hypothetical protein
MLLANGKI_00049	CDS	336	26814	27149	-			hypothetical protein
MLLANGKI_00050	CDS	516	27146	27661	-			hypothetical protein
MLLANGKI_00051	CDS	426	27674	28099	-			hypothetical protein
MLLANGKI_00052	CDS	258	28096	28353	-			hypothetical protein
MLLANGKI_00053	CDS	1059	28350	29408	-			hypothetical protein
MLLANGKI_00054	CDS	207	29425	29631	-			hypothetical protein
MLLANGKI_00055	CDS	438	29619	30056	-			hypothetical protein
MLLANGKI_00056	CDS	777	30050	30826	-			hypothetical protein
MLLANGKI_00057	CDS	366	30992	31357	-			hypothetical protein
MLLANGKI_00058	CDS	435	31354	31788	-			hypothetical protein
MLLANGKI_00059	CDS	210	31789	31998	-			hypothetical protein
MLLANGKI_00060	CDS	201	31998	32198	-			hypothetical protein
MLLANGKI_00061	CDS	504	32201	32704	-			hypothetical protein
MLLANGKI_00062	CDS	342	32715	33056	-			hypothetical protein
MLLANGKI_00063	CDS	978	33094	34071	-			hypothetical protein
MLLANGKI_00064	CDS	219	34146	34364	-			hypothetical protein
MLLANGKI_00065	CDS	285	34430	34714	-			hypothetical protein
MLLANGKI_00066	CDS	255	34835	35089	-			hypothetical protein
MLLANGKI_00067	CDS	1011	35092	36102	-			hypothetical protein
MLLANGKI_00068	CDS	555	36099	36653	-			hypothetical protein
MLLANGKI_00069	CDS	222	36663	36884	-			hypothetical protein
MLLANGKI_00070	CDS	453	36884	37336	-			hypothetical protein
MLLANGKI_00071	CDS	246	37358	37603	-			hypothetical protein
MLLANGKI_00072	CDS	279	37596	37874	-			hypothetical protein
MLLANGKI_00073	CDS	207	37858	38064	-			hypothetical protein
MLLANGKI_00074	CDS	288	38061	38348	-			hypothetical protein
MLLANGKI_00075	CDS	270	38351	38620	-			hypothetical protein
MLLANGKI_00076	CDS	468	38727	39194	-			hypothetical protein
MLLANGKI_00077	CDS	393	39303	39695	-			hypothetical protein
MLLANGKI_00078	CDS	276	39679	39954	-			hypothetical protein
MLLANGKI_00079	CDS	213	39962	40174	-			hypothetical protein
MLLANGKI_00080	CDS	369	40234	40602	-			hypothetical protein
MLLANGKI_00081	CDS	132	40659	40790	-			hypothetical protein
MLLANGKI_00082	CDS	585	40818	41402	-			hypothetical protein
MLLANGKI_00083	CDS	456	41402	41857	-			hypothetical protein
MLLANGKI_00084	CDS	420	41854	42273	-			hypothetical protein
MLLANGKI_00085	CDS	327	42270	42596	-			hypothetical protein
MLLANGKI_00086	CDS	549	42596	43144	-			hypothetical protein
MLLANGKI_00087	CDS	465	43163	43627	-	regB	3.1.-.-	Endoribonuclease RegB
MLLANGKI_00088	CDS	231	43686	43916	-			hypothetical protein
MLLANGKI_00089	CDS	279	43916	44194	-			hypothetical protein
MLLANGKI_00090	CDS	165	44191	44355	-			hypothetical protein
MLLANGKI_00091	CDS	156	44345	44500	-			hypothetical protein
MLLANGKI_00092	CDS	420	44500	44919	-			hypothetical protein
MLLANGKI_00093	CDS	705	44916	45620	-			hypothetical protein
MLLANGKI_00094	CDS	294	45756	46049	-			hypothetical protein
MLLANGKI_00095	CDS	495	46036	46530	-	E	3.2.1.17	Endolysin
MLLANGKI_00096	CDS	480	46564	47043	-			hypothetical protein
MLLANGKI_00097	CDS	231	47040	47270	-			hypothetical protein
MLLANGKI_00098	CDS	312	47267	47578	-			hypothetical protein
MLLANGKI_00099	CDS	363	47575	47937	-			hypothetical protein
MLLANGKI_00100	CDS	339	47934	48272	-			hypothetical protein
MLLANGKI_00101	CDS	351	48256	48606	-			hypothetical protein
MLLANGKI_00102	CDS	348	48609	48956	-			hypothetical protein
MLLANGKI_00103	CDS	918	49018	49935	-			hypothetical protein
MLLANGKI_00104	CDS	342	49965	50306	-			hypothetical protein
MLLANGKI_00105	CDS	234	50360	50593	-			hypothetical protein
MLLANGKI_00106	CDS	285	50602	50886	-			hypothetical protein
MLLANGKI_00107	CDS	669	50864	51532	-			hypothetical protein
MLLANGKI_00108	CDS	603	51586	52188	-			hypothetical protein
MLLANGKI_00109	CDS	201	52243	52443	-			hypothetical protein
MLLANGKI_00110	CDS	261	52515	52775	-			hypothetical protein
MLLANGKI_00111	CDS	642	52976	53617	-			hypothetical protein
MLLANGKI_00112	tRNA	76	53888	53963	-			tRNA-Thr(tgt)
MLLANGKI_00113	tRNA	85	53965	54049	-			tRNA-Leu(taa)
MLLANGKI_00114	tRNA	85	54056	54140	-			tRNA-Cys(gca)
MLLANGKI_00115	tRNA	78	54145	54222	-			tRNA-Arg(tct)
MLLANGKI_00116	CDS	450	54395	54844	-			hypothetical protein
MLLANGKI_00117	CDS	231	54845	55075	-			hypothetical protein
MLLANGKI_00118	CDS	222	55072	55293	-			hypothetical protein
MLLANGKI_00119	CDS	498	55293	55790	-			hypothetical protein
MLLANGKI_00120	CDS	375	55801	56175	-			hypothetical protein
MLLANGKI_00121	tRNA	77	56194	56270	-			tRNA-Met(cat)
MLLANGKI_00122	CDS	225	56298	56522	-			hypothetical protein
MLLANGKI_00123	tRNA	75	56624	56698	-			tRNA-Phe(gaa)
MLLANGKI_00124	tRNA	77	56702	56778	-			tRNA-Pro(tgg)
MLLANGKI_00125	tRNA	75	56785	56859	-			tRNA-Gly(tcc)
MLLANGKI_00126	tRNA	96	56865	56960	-			tRNA-Phe(gaa)
MLLANGKI_00127	tRNA	74	57012	57085	-			tRNA-Trp(cca)
MLLANGKI_00128	tRNA	93	57090	57182	-			tRNA-Ser(tga)
MLLANGKI_00129	CDS	447	57184	57630	-			hypothetical protein
MLLANGKI_00130	tRNA	73	57650	57722	-			tRNA-His(gtg)
MLLANGKI_00131	tRNA	76	57829	57904	-			tRNA-Gln(ttg)
MLLANGKI_00132	tRNA	77	57911	57987	-			tRNA-Met(cat)
MLLANGKI_00133	tRNA	76	58116	58191	-			tRNA-Asp(gtc)
MLLANGKI_00134	tRNA	85	58438	58522	-			tRNA-Asn(gtt)
MLLANGKI_00135	tRNA	75	58529	58603	-			tRNA-Glu(ttc)
MLLANGKI_00136	tRNA	77	58605	58681	-			tRNA-Lys(ttt)
MLLANGKI_00137	tRNA	76	58720	58795	-			tRNA-Ile(gat)
MLLANGKI_00138	CDS	372	58895	59266	-			hypothetical protein
MLLANGKI_00139	CDS	231	59232	59462	-			hypothetical protein
MLLANGKI_00140	CDS	198	59509	59706	-			hypothetical protein
MLLANGKI_00141	CDS	180	59693	59872	-			hypothetical protein
MLLANGKI_00142	CDS	309	59937	60245	-			hypothetical protein
MLLANGKI_00143	CDS	459	60242	60700	-			hypothetical protein
MLLANGKI_00144	CDS	255	60697	60951	-			hypothetical protein
MLLANGKI_00145	CDS	729	60948	61676	-	1	2.7.4.13	Deoxynucleotide monophosphate kinase
MLLANGKI_00146	CDS	591	61678	62268	-	3		Tail tube terminator protein
MLLANGKI_00147	CDS	831	62350	63180	-			hypothetical protein
MLLANGKI_00148	CDS	450	63180	63629	-			hypothetical protein
MLLANGKI_00149	CDS	576	63679	64254	+			Baseplate wedge protein gp53
MLLANGKI_00150	CDS	1731	64254	65984	+	5	3.2.1.17	Baseplate central spike complex protein gp5
MLLANGKI_00151	CDS	504	65992	66495	+			hypothetical protein
MLLANGKI_00152	CDS	630	66482	67111	+			hypothetical protein
MLLANGKI_00153	CDS	297	67092	67388	+			Baseplate puncturing device gp5.4
MLLANGKI_00154	CDS	1947	67393	69339	+	6		Baseplate wedge protein gp6
MLLANGKI_00155	CDS	3099	69336	72434	+	7		Baseplate wedge protein gp7
MLLANGKI_00156	CDS	1011	72427	73437	+	8		Baseplate wedge protein gp8
MLLANGKI_00157	CDS	909	73498	74406	+	9		Baseplate protein gp9
MLLANGKI_00158	CDS	1809	74403	76211	+			Baseplate wedge protein gp10
MLLANGKI_00159	CDS	663	76211	76873	+			Baseplate wedge protein gp11
MLLANGKI_00160	CDS	1551	76873	78423	+			Short tail fiber protein gp12
MLLANGKI_00161	CDS	1434	78432	79865	+	wac		Fibritin
MLLANGKI_00162	CDS	939	79896	80834	+			Neck protein gp13
MLLANGKI_00163	CDS	801	80831	81631	+			Neck protein gp14
MLLANGKI_00164	CDS	831	81677	82507	+			Tail completion protein gp15
MLLANGKI_00165	CDS	498	82507	83004	+			Terminase, small subunit

## Sheet: Citrobacter phage KKP 3664
Table S1 (D). Genome annotation of Citrobacter phae KKP 3664.
locus_tag	ftype	length_bp	start	stop	direction	gene	EC_number	product
OFNMJDKM_00001	CDS	405	411	815	-			hypothetical protein
OFNMJDKM_00002	CDS	135	985	1119	-			hypothetical protein
OFNMJDKM_00003	CDS	222	1123	1344	-			hypothetical protein
OFNMJDKM_00004	CDS	300	1425	1724	-			hypothetical protein
OFNMJDKM_00005	CDS	534	1721	2254	-			hypothetical protein
OFNMJDKM_00006	CDS	333	2244	2576	-			hypothetical protein
OFNMJDKM_00007	CDS	258	2604	2861	-			hypothetical protein
OFNMJDKM_00008	CDS	384	2858	3241	-			hypothetical protein
OFNMJDKM_00009	CDS	414	3238	3651	-			hypothetical protein
OFNMJDKM_00010	CDS	237	3651	3887	-			hypothetical protein
OFNMJDKM_00011	CDS	252	3884	4135	-			hypothetical protein
OFNMJDKM_00012	CDS	294	4128	4421	-			hypothetical protein
OFNMJDKM_00013	CDS	267	4418	4684	-			hypothetical protein
OFNMJDKM_00014	CDS	321	4681	5001	-			hypothetical protein
OFNMJDKM_00015	CDS	141	5013	5153	-			hypothetical protein
OFNMJDKM_00016	CDS	141	5243	5383	-			hypothetical protein
OFNMJDKM_00017	CDS	519	5450	5968	-			hypothetical protein
OFNMJDKM_00018	CDS	624	5990	6613	-			hypothetical protein
OFNMJDKM_00019	CDS	261	6668	6928	-			hypothetical protein
OFNMJDKM_00020	CDS	660	6940	7599	-	1	2.7.4.13	Deoxynucleotide monophosphate kinase
OFNMJDKM_00021	CDS	540	7596	8135	-	3		Tail tube terminator protein
OFNMJDKM_00022	CDS	786	8406	9191	+			hypothetical protein
OFNMJDKM_00023	CDS	855	9226	10080	-			hypothetical protein
OFNMJDKM_00024	CDS	468	10102	10569	-			hypothetical protein
OFNMJDKM_00025	CDS	555	10614	11168	+			Baseplate wedge protein gp53
OFNMJDKM_00026	CDS	1761	11165	12925	+	5	3.2.1.17	Baseplate central spike complex protein gp5
OFNMJDKM_00027	CDS	2073	12928	15000	+			hypothetical protein
OFNMJDKM_00028	CDS	1914	15024	16937	+	6		Baseplate wedge protein gp6
OFNMJDKM_00029	CDS	3084	17017	20100	+	7		Baseplate wedge protein gp7
OFNMJDKM_00030	CDS	993	20100	21092	+	8		Baseplate wedge protein gp8
OFNMJDKM_00031	CDS	864	21103	21966	+	9		Baseplate protein gp9
OFNMJDKM_00032	CDS	1818	21963	23780	+			Baseplate wedge protein gp10
OFNMJDKM_00033	CDS	663	23780	24442	+			Baseplate wedge protein gp11
OFNMJDKM_00034	CDS	1392	24452	25843	+			Short tail fiber protein gp12
OFNMJDKM_00035	CDS	2562	25856	28417	+			hypothetical protein
OFNMJDKM_00036	CDS	924	28453	29376	+			Neck protein gp13
OFNMJDKM_00037	CDS	747	29386	30132	+			Neck protein gp14
OFNMJDKM_00038	CDS	615	30187	30801	+			hypothetical protein
OFNMJDKM_00039	CDS	777	30853	31629	+			Tail completion protein gp15
OFNMJDKM_00040	CDS	537	31629	32165	+			Terminase, small subunit
OFNMJDKM_00041	CDS	1830	32134	33963	+		3.1.22.-	Terminase, large subunit
OFNMJDKM_00042	CDS	1992	33981	35972	+			Tail sheath protein
OFNMJDKM_00043	CDS	486	36018	36503	+			Tail tube protein gp19
OFNMJDKM_00044	CDS	1575	36558	38132	+			Portal protein
OFNMJDKM_00045	CDS	249	38132	38380	+			hypothetical protein
OFNMJDKM_00046	CDS	408	38393	38800	+			Prohead assembly protein gp68
OFNMJDKM_00047	CDS	648	38803	39450	+		3.4.-.-	Prohead core protein protease
OFNMJDKM_00048	CDS	792	39481	40272	+			Capsid assembly scaffolding protein
OFNMJDKM_00049	CDS	1575	40294	41868	+			Major capsid protein
OFNMJDKM_00050	CDS	1299	41962	43260	+			Capsid vertex protein
OFNMJDKM_00051	CDS	423	43533	43955	+	uvsY		Recombination protein uvsY
OFNMJDKM_00052	CDS	180	43957	44136	+			hypothetical protein
OFNMJDKM_00053	CDS	231	44470	44700	-	uvsW_1	3.6.4.12	ATP-dependent DNA helicase uvsW
OFNMJDKM_00054	CDS	1500	44710	46209	-	uvsW_2	3.6.4.12	ATP-dependent DNA helicase uvsW
OFNMJDKM_00055	CDS	639	46280	46918	+			hypothetical protein
OFNMJDKM_00056	CDS	318	47019	47336	+			hypothetical protein
OFNMJDKM_00057	CDS	564	47378	47941	+			hypothetical protein
OFNMJDKM_00058	CDS	741	47969	48709	+			hypothetical protein
OFNMJDKM_00059	CDS	501	48721	49221	+			hypothetical protein
OFNMJDKM_00060	CDS	462	49256	49717	-			hypothetical protein
OFNMJDKM_00061	CDS	834	49767	50600	-			hypothetical protein
OFNMJDKM_00062	CDS	906	50715	51620	+			hypothetical protein
OFNMJDKM_00063	CDS	306	51649	51954	+			hypothetical protein
OFNMJDKM_00064	CDS	168	51951	52118	+			hypothetical protein
OFNMJDKM_00065	CDS	327	52115	52441	+			hypothetical protein
OFNMJDKM_00066	CDS	339	52444	52782	+			hypothetical protein
OFNMJDKM_00067	CDS	513	52807	53319	+			hypothetical protein
OFNMJDKM_00068	CDS	1044	53324	54367	+		6.5.1.3	RNA ligase 2
OFNMJDKM_00069	CDS	585	54357	54941	+			hypothetical protein
OFNMJDKM_00070	CDS	429	55008	55436	+			hypothetical protein
OFNMJDKM_00071	CDS	270	55523	55792	+			hypothetical protein
OFNMJDKM_00072	CDS	399	55801	56199	+			hypothetical protein
OFNMJDKM_00073	CDS	1434	56222	57655	+			hypothetical protein
OFNMJDKM_00074	CDS	309	57636	57944	+			hypothetical protein
OFNMJDKM_00075	CDS	852	57941	58792	+	DAM	2.1.1.72	DNA adenine methylase
OFNMJDKM_00076	CDS	273	58799	59071	+	NRDC		Glutaredoxin
OFNMJDKM_00077	CDS	519	59068	59586	+		3.1.-.-	Recombination endonuclease VII
OFNMJDKM_00078	CDS	588	59406	59993	-			hypothetical protein
OFNMJDKM_00079	CDS	477	60384	60860	-			hypothetical protein
